# Supplementary material for: Perceptions of the seriousness of major public health problems during the COVID-19 pandemic in seven middle-income countries
Source: Commun Med (Lond). 2023 Dec 21;3:193. doi: 10.1038/s43856-023-00377-8 (PMC10739711; doi:10.1038/s43856-023-00377-8)
Supplement: Supplementary file 3 — Supplementary Data 2 [file 43856_2023_377_MOESM3_ESM.xlsx]

## Sheet: Sheet1
A. Rank Ordered Logit Model
	Coefficient	Robust SE	Z-Statistic	P > |Z|	Lower 95%	Upper 95%
Malaria
Columbia	-0.0499	0.02711	-1.84	0.066	-0.103	0.0033
India	-0.1296	0.0338	-3.83	0	-0.01959	-0.0634
Kenya	-0.0612	0.0365	-1.67	0.094	-0.13279	0.01046
Nigeria	0.2602	0.0425	6.12	0	0.1768	0.3435
South Africa	-0.33105	0.032998	-10.03	0	-0.395726	-0.02637
Tanzania	-0.134307	0.03914	3.43	0.001	-0.211	-0.05759
Vietnam	-0.32732	0.03588	-9.12	0	-0.39765	-0.25698
HIV
Columbia	0.47277	0.0368	12.85	0	0.40064	0.5449
India	0.23686	0.043447	5.45	0	0.1517	0.32201
Kenya	0.26794	0.03906	6.86	0	0.19138	0.3445
Nigeria	0.1516	0.0334289	4.54	0	0.086104	0.21714
South Africa	0.34667	0.04336	7.99	0	0.26168	0.43166
Tanzania	0.40853	0.3964	10	0	0.3308	0.486225
Vietnam	0.53727	0.04298	12.5	0	0.45302	0.62151
Water-Borne Disease
Columbia	-0.23456	0.034875	-6.73	0	-0.302919	0.166209
India	-0.29254	0.038407	-7.26	0	0.3678	-0.21726
Kenya	-0.2841	0.0327	-8.69	0	-0.3482	-0.22002
Nigeria	-0.07047	0.29057	-2.43	0.015	-0.12742	-0.013518
South Africa	-0.130095	0.03362	-3.87	0	-0.195998	-0.06419
Tanzania	-0.15431	0.03421	-4.51	0	-0.22136	-0.087265
Vietnam	-0.5358	0.041306	-12.97	0	-0.6168	-0.45488
Respiratory Disease
Columbia	1.13258	0.04792	23.63	0	1.03864	1.12265
India	0.81546	0.0506	16.11	0	0.71627	0.914649
Kenya	0.5936	0.04033	14.72	0	0.51455	0.672667
Nigeria	0.46296	0.03589	12.9	0	0.39261	0.53331
South Africa	0.69664	0.04239	16.43	0	0.63155	0.77972
Tanzania	0.58834	0.04136	14.22	0	0.50727	0.66941
Vietnam	0.94519	0.048128	19.64	0	0.85086	1.0395
Alcohol & Drugs
Columbia	0.26503	0.04146	6.39	0	0.18377	0.3463
India	0.06848	0.04449	1.54	0.124	-0.018734	0.15569
Kenya	0.45789	0.04486	10.21	0	0.36996	0.54583
Nigeria	0.46069	0.039135	11.77	0	0.38399	0.5374
South Africa	0.68507	0.05014	13.66	0	0.58678	0.783358
Tanzania	0.44119	0.041337	10.67	0	0.36017	0.522209
Vietnam	0.21587	0.042088	5.13	0	0.13337	0.29836
TB
Columbia	0.12966	0.02946	4.4	0	0.07191	0.18742
India	0.09588	0.03153	3.04	0.002	0.03407	0.15769
Kenya	0.09796	0.02991	3.27	0.001	0.039329	0.1566
Nigeria	0.019318	0.02543	0.76	0.448	-0.030538	0.069174
South Africa	0.33435	0.03161	10.58	0	0.27238	0.396316
Tanzania	0.10811	0.02697	4.01	0	0.055236	0.160993
Vietnam	0.083117	0.0361868	2.3	0.022	0.012919	0.15404
COVID-19
Columbia	0.53298	0.046514	11.46	0	0.44181	0.62414
India	0.60488	0.061258	9.87	0	0.48482	0.72494
Kenya	0.256878	0.04722	5.44	0	0.16432	0.34943
Nigeria	0.099535	0.04065	2.45	0.014	0.019855	0.17921
South Africa	0.34582	0.04964	6.97	0	0.24852	0.4431
Tanzania	0.16843	0.04993	3.37	0.001	0.07058	0.26629
Vietnam	0.98808	0.058833	16.79	0	0.87277	1.1034
Sample Size	8400
Log Likelihood	-71645.4
Wald Chi-sq (df=49)	4237.49
B. Rank Ordered Logit Model	With Covariate	Interactions
	Coefficient	Robust SE	Z-Statistic	P > |Z|	Lower 95%	Upper 95%
Malaria
Columbia	0.129925	0.0737	1.76	0.078	-0.0145	0.27438
India	0.05016	0.07482	0.67	0.503	-0.0965	0.19682
Kenya	0.12862	0.071873	1.79	0.074	-0.012246	0.26949
Nigeria	0.43057	0.07246	5.94	0	0.28855	0.5726
South Africa	-0.16559	0.071525	-2.32	0.021	-0.30578	-0.025408
Tanzania	0.01995	0.06541	0.31	0.76	-0.10825	0.14816
Vietnam	-0.11009	0.076365	-1.44	0.149	-0.25976	0.03958
HIV
Columbia	0.4507	0.08852	5.09	0	0.2772	0.6242
India	0.19271	0.09116	2.11	0.035	0.01403	0.3714
Kenya	0.241	0.08095	2.98	0.003	0.08232	0.39964
Nigeria	0.138212	0.07421	1.88	0.063	0.184539	0.51642
South Africa	0.35048	0.084667	4.14	0	0.1845	0.5164
Tanzania	0.4052	0.07368	5.5	0	0.26077	0.5496
Vietnam	0.48398	0.09136	5.3	0	0.3049	0.66305
Water-Borne Disease
Columbia	-0.15352	0.08073	-1.9	0.057	-0.31177	0.00472
India	-0.206397	0.07741	-2.67	0.008	-0.35812	-0.054668
Kenya	-0.16251	0.07098	-2.29	0.022	-0.30165	-0.02338
Nigeria	0.03703	0.067018	0.55	0.581	-0.09431	0.16838
South Africa	-0.03595	0.07411	-0.49	0.628	-0.18122	0.10931
Tanzania	-0.067148	0.06392	-1.05	0.293	-0.19242	0.05813
Vietnam	-0.42943	0.0814	-5.28	0	-0.58898	-0.26989
Respiratory Disease
Columbia	0.8396	0.10416	8.06	0	0.6354	1.04375
India	0.61076	0.09933	6.15	0	0.41608	0.805455
Kenya	0.26477	0.09081	2.92	0.004	0.086775	0.44277
Nigeria	0.1878	0.08397	2.24	0.025	0.023193	0.35237
South Africa	0.39196	0.09424	4.16	0	0.20725	0.57667
Tanzania	0.32202	0.08036	4.01	0	0.16451	0.47953
Vietnam	0.69665	0.10059	6.93	0	0.49948	0.8938
Alcohol & Drugs
Columbia	0.28539	0.09393	3.04	0.002	0.10129	0.4695
India	0.13574	0.09427	1.44	0.15	-0.049018	0.32051
Kenya	0.41137	0.09049	4.55	0	0.234	0.5887
Nigeria	0.44118	0.082959	5.32	0	0.27858	0.60378
South Africa	0.65616	0.095	6.91	0	0.46995	0.84237
Tanzania	0.4226	0.08065	5.24	0	0.26456	0.580727
Vietnam	0.275117	0.094755	2.9	0.004	0.0894	0.46083
TB
Columbia	0.0799549	0.06617	1.21	0.227	-0.04975	0.20966
India	0.06458	0.06514	0.99	0.321	-0.063086	0.19225
Kenya	0.07544	0.05914	1.28	0.202	-0.04047	0.19136
Nigeria	0.00032	0.05601	0.01	0.995	-0.10946	0.1101
South Africa	0.30317	0.06264	4.84	0	0.18039	0.42595
Tanzania	0.087869	0.055104	1.59	0.111	-0.02013	0.19587
Vietnam	0.04024	0.067906	0.59	0.553	-0.09285	0.173336
COVID-19
Columbia	-0.182719	0.11306	-1.62	0.106	-0.404318	0.03888
India	-0.05715	0.11975	-0.48	0.633	-0.29187	0.17755
Kenya	-0.37459	0.10412	-0.36	0	-0.57867	-0.17051
Nigeria	-0.388177	0.09776	-3.97	0	-0.57979	-0.19656
South Africa	-0.263428	0.10971	-2.4	0.016	-0.47845	-0.048399
Tanzania	-0.301534	0.09337	-3.23	0.001	-0.484537	-0.11853
Vietnam	0.28375	0.11968	2.37	0.018	0.04918	0.5183
Interaction Terms
Age x Malaria	-0.00239	0.001409	-1.7	0.089	-0.00516	0.00036
Age x HIV	-0.002779	0.00151	-1.84	0.066	-0.00574	0.000187
Age x Water-Borne Disease	0.000374	0.00137	0.27	0.785	-0.002318	0.00306
Age x Respriatory Disease	0.004949	0.00178	2.77	0.006	0.0014505	0.008448
Age x Alcohol & Drugs	0.00169	0.00166	1.02	0.309	-0.001569	0.00495
Age x TB	0.0003	0.001185	0.28	0.779	-0.00199	0.00265
Age x COVID	0.00142	0.00215	0.66	0.509	-0.00279	0.00564
EndsMeet x Malaria	-0.00088	0.00525	-0.17	8.67	-0.01118	0.009417
EndsMeet x HIV	0.00109	0.006167	0.18	0.859	-0.010989	0.01318
EndsMeet x Water-Borne Disease	-0.005835	0.00517	-1.13	0.259	-0.015978	0.004307
EndsMeet x Respriatory Disease	-0.021217	0.00663	-3.2	0.001	-0.03422	-0.008215
EndsMeet x Alcohol & Drugs	-0.012509	0.00671	-1.86	0.062	-0.02566	0.000646
EndsMeet x TB	-0.00543	0.00451	-1.2	0.229	-0.014288	0.03341
EndsMeet x COVID	0.00415	0.00773	0.54	0.591	-0.01099	0.019307
KnowScale x Malaria	-0.006526	0.00502	-1.3	0.194	-0.01637	0.00332
KnowScale x HIV	0.00678	0.00542	1.25	0.211	-0.003848	0.01741
KnowScale x Water-Borne Disease	-0.01856	0.00489	-3.79	0	-0.02817	-0.00896
KnowScale x Respriatory Disease	0.0364266	0.00617	5.9	0	0.024333	0.048519
KnowScale x Alcohol & Drugs	0.02966	0.00605	4.9	0.0178	0.04152	0.04152
KnowScale x TB	-0.00392	0.00422	-0.093	0.354	-0.01221	0.00436
KnowScale x COVID	0.03997	0.0069	5.74	0	0.02633	0.0536
ProbInfect x Malaria	-0.00278	0.00877	-0.32	0.751	-0.01997	0.014407
ProbInfect x HIV	0.012298	0.01031	1.19	0.233	-0.00791	0.03251
ProbInfect x Water-Borne Disease	0.01425	0.0087	1.61	0.108	-0.00313	0.03164
ProbInfect x Respriatory Disease	-0.01271	0.011257	-1.13	0.259	-0.03477	0.00935
ProbInfect x Alcohol & Drugs	-0.01823	0.01079	-1.6	0.091	-0.03939	0.002919
ProbInfect x TB	0.006908	0.00758	0.91	0.363	-0.00796	0.021778
ProbInfect x COVID	0.073965	0.013044	5.67	0	0.04839	0.09953
BigCity x Malaria	-0.01234	0.02706	-0.46	0.647	-0.06542	0.04066
BigCity x HIV	0.061047	0.03109	1.96	0.05	0.0001	0.12199
Big City x Water-Borne Disease	-0.02337	0.02694	-0.087	0.386	-0.0761	0.02943
BigCity x Respriatory Disease	0.12667	0.034	3.72	0	0.05988	0.19347
BigCity x Alcohol & Drugs	-0.0364	0.0333	-1.09	0.274	-0.1016	0.02886
BigCity x TB	0.03094	0.02313	1.34	0.181	-0.01439	0.07628
BigCity x COVID	-0.02243	0.03978	-0.56	0.573	-0.10041	0.05553
Female x Malaria	-0.08676	0.0274	-3.17	0.002	-0.14047	-0.03306
Female x HIV	-0.046708	0.031	-1.51	0.132	-0.10747	0.01405
Female x Water-Borne Disease	-0.02565	0.027028	-0.95	0.342	-0.07863	0.027318
Female x Respriatory Disease	0.10485	0.0341	3.07	0.002	0.038	0.1717
Female x Alcohol & Drugs	-0.00421	0.03337	-0.13	0.899	-0.06963	0.0612
Female x TB	0.03475	0.02325	1.49	0.135	-0.01083	0.0803
Female x COVID	0.07099	0.03963	1.79	0.073	-0.00668	0.14868
CovSIck x Malaria	0.09641	0.03155	3.06	0.002	0.03457	0.15825
CovSick x HIV	-0.055685	0.03798	-1.47	0.143	-0.1301	0.01875
CovSick x Water-Borne Disease	0.016215	0.03305	0.49	0.624	-0.04858	0.08101
CovSick x Respriatory Disease	0.00945	0.04341	0.22	0.828	-0.07563	0.0945
CovSick x Alcohol & Drugs	0.02865	0.0413	0.69	0.488	-0.0523	0.1096
CovSick x TB	0.01863	0.2905	0.64	0.521	-0.0383	0.07558
CovSick x COVID	0.02498	0.0485	0.51	0.607	-0.07015	0.12012
Vaccinated x Malaria	-0.05003	0.0306	-1.63	0.102	-0.11002	0.00996
Vaccinated x HIV	0.09787	0.03503	2.79	0.005	0.0292	0.16653
Vaccinated x Water-Borne Disease	0.00335	0.02943	0.11	0.909	-0.05434	0.06105
Vaccinated x Respriatory Disease	0.03384	0.03692	0.92	0.359	-0.03854	0.106223
Vaccinated x Alcohol & Drugs	-0.08336	0.037728	-2.13	0.033	-0.154282	-0.00639
Vaccinated x TB	0.05423	0.0254	2.13	0.033	0.0043	0.10412
Vaccinated x COVID	0.23886	0.04322	5.53	0	0.15414	0.32358
Sample Size	8400
Log Likelihood	71422.8
Wald Chi-sq (df=105)	4567.78
C. Continuous Covariates	Mean	St. Deviation	Min	Max
Age	31.45	10.58	18	84
EndsMeet	6.18	2.49	1	10
KnowScale	4.45	2.81	-8	10
ProbInfect	2.77	1.57	1	7
