# Supplementary material for: Perceptions of the seriousness of major public health problems during the COVID-19 pandemic in seven middle-income countries
Source: Commun Med (Lond). 2023 Dec 21;3:193. doi: 10.1038/s43856-023-00377-8 (PMC10739711; doi:10.1038/s43856-023-00377-8)
Supplement: Supplementary file 6 — Supplementary Data 1 [file 43856_2023_377_MOESM6_ESM.xlsx]

## Sheet: Sheet1
Figure 1:	Data
Countries	COL	IND	KEN	NGA	ZAF	TZA	VNM
Diseases
Malaria	-0.0499	-0.1296	-0.0612	0.2602	-0.3311	-0.1343	-0.3273
HIV/AIDS	0.4728	0.2369	0.2679	0.1516	0.3467	0.4085	0.5373
WaterBorne	-0.2346	-0.2925	-0.2842	-0.0705	-0.1301	-0.1543	-0.5559
Respiratory	1.1325	0.8155	0.5936	0.463	0.6966	0.5883	0.9452
Alch&Drugs	0.265	0.0685	0.4579	0.4607	0.6851	0.4412	0.2159
TB	0.1297	0.0959	0.098	0.0193	0.3444	0.1081	0.0832
COVID	0.533	0.6049	0.2569	0.0995	0.3458	0.1684	0.9881
Figure 2:	Data
SeriousIndicator*	Perceived	ActualPC	CaseFR
Country
Columbia	5	7	4
India	6	4	6
Kenya	3	3	3
Nigeria	1	1	1
SouthAfrica	4	6	2
Tanzania	2	1	3
Vietnam	7	5	7
Figure 3:	Data
Panel A	Big City	CovSick	Female	Vaccinated
Disease
Malaria	0.9877	1.1012	0.91689	0.9512
HIV	1.06295	0.945837	0.954366	1.10282
Water-Borne	0.97689	1.01635	0.97466	1.00336
Respiratory	1.13505	1.0095	1.11054	1.03414
Alcohol&Drugs	0.96424	1.02907	0.995792	0.922806
TB	1.03142	1.01881	1.03537	1.05573
COVID	0.97781	1.0253	1.07581	1.26808
Panel B*	Age	EndsMeet	KnowScale	ProbInfect
Disease
Malaria	0.9749	0.9978	0.9818	0.9956
HIV	0.9972	1.0027	1.0193	1.0195
Water-Borne	1.0042	0.9856	0.949	1.02271
Respiratory	1.05417	0.9486	1.1081	0.98027
Alcohol&Drugs	1.0181	0.9694	1.0872	0.9717
TB	1.0032	0.9866	0.989	1.01086
COVID	1.0149	1.0102	1.1196	1.12327
*1 SD Change	10.5771	2.4877	2.81769	1.57099
